# Supplementary material for: The mediating effect of community identity and the moderating effect of social comparison in the relationship between residential mobility and sense of meaning in life
Source: Front Psychol. 2025 Mar 5;16:1501060. doi: 10.3389/fpsyg.2025.1501060 (PMC11920133; doi:10.3389/fpsyg.2025.1501060)
Supplement: Supplementary file 1 [file Data_Sheet_1.ZIP]

Archive with 1 entries (1 files):
- 500_见数_整理后数据0.sav
